# Supplementary material for: Extent of N-Terminus Folding of Semenogelin 1 Cleavage Product Determines Tendency to Amyloid Formation
Source: Int J Mol Sci. 2023 May 18;24(10):8949. doi: 10.3390/ijms24108949 (PMC10219109; doi:10.3390/ijms24108949)
Supplement: Supplementary file 1 [file ijms-24-08949-s001.zip]

Archive with 1 entries (1 files):
- ijms-2332049-supplementary.pdf
